# Supplementary material for: Retinoic Acid Receptor Is a Novel Therapeutic Target for Postoperative Cognitive Dysfunction
Source: Pharmaceutics. 2023 Sep 13;15(9):2311. doi: 10.3390/pharmaceutics15092311 (PMC10538227; doi:10.3390/pharmaceutics15092311)
Supplement: Supplementary file 1 [file pharmaceutics-15-02311-s001.zip]

Archive with 1 entries (1 files):
- pharmaceutics-2559447-supplementary.pdf
